# Supplementary material for: Combined Nanofiltration and Thermocatalysis for the Simultaneous Degradation of Micropollutants, Fouling Mitigation and Water Purification
Source: Membranes (Basel). 2021 Aug 19;11(8):639. doi: 10.3390/membranes11080639 (PMC8401960; doi:10.3390/membranes11080639)
Supplement: Supplementary file 1 [file membranes-11-00639-s001.zip]

Archive with 1 entries (1 files):
- membranes-1325002-supplementary.pdf
